# Supplementary material for: Dataset on the suitability of groundwater for drinking and irrigation purposes in the Sarabanga River region, Tamil Nadu, India
Source: Data Brief. 2020 Feb 7;29:105255. doi: 10.1016/j.dib.2020.105255 (PMC7031326; doi:10.1016/j.dib.2020.105255)
Supplement: Multimedia component 1 [file mmc1.xml]

<?xml version="1.0" encoding="utf-8" standalone="no"?>
<data>
  <datasets>
    <author>balamuruganp.civil@mkce.ac.in</author>
    <type>0</type>
    <dataset>
      <value>6</value>
      <reason>Other (please explain)</reason>
      <comments>I have submitted my raw data as a supplementary data file along with my manuscript</comments>
    </dataset>
  </datasets>
</data>
